# Supplementary material for: Preservation Method and Phosphate Buffered Saline Washing Affect the Acute Myeloid Leukemia Proteome
Source: Int J Mol Sci. 2018 Jan 19;19(1):296. doi: 10.3390/ijms19010296 (PMC5796241; doi:10.3390/ijms19010296)
Supplement: Supplementary file 1 [file ijms-19-00296-s001.zip]

Archive with 4 entries (4 files):
- Table S2.xlsx
- Table S4.xlsx
- Table S5.xlsx
- Figures and Tables.pdf
