# Supplementary material for: Preservation Method and Phosphate Buffered Saline Washing Affect the Acute Myeloid Leukemia Proteome
Source: Int J Mol Sci. 2018 Jan 19;19(1):296. doi: 10.3390/ijms19010296 (PMC5796241; doi:10.3390/ijms19010296)
Supplement: Supplementary file 1 [file ijms-19-00296-s001.zip › Table S4.xlsx]

## Sheet: Molm-13_DMSO vs Pellet
Protein IDs	Majority protein IDs	Protein names	Gene names	p-value	FC DMSO - pellet	FC significance
Q14376	Q14376	UDP-glucose 4-epimerase	GALE	0.0177869	-2.38033	0
Q96N23	Q96N23	Cilia- and flagella-associated protein 54	CFAP54	0.017644	-1.67123	1.9984e-15
Q13488	Q13488	V-type proton ATPase 116 kDa subunit a isoform 3	TCIRG1	0.0207038	-1.39387	3.0777e-11
Q9NVA1	Q9NVA1	Ubiquinol-cytochrome-c reductase complex assembly factor 1	UQCC1	0.0358151	-1.18603	1.39183e-08
Q9BT22	Q9BT22	Chitobiosyldiphosphodolichol beta-mannosyltransferase	ALG1	0.0189818	-1.12823	6.44224e-08
P00488	P00488	Coagulation factor XIII A chain	F13A1	0.00527418	-0.896467	1.4472e-05
Q15121	Q15121	Astrocytic phosphoprotein PEA-15	PEA15	0.040378	-0.754733	0.000224368
Q9H9Q2	Q9H9Q2	COP9 signalosome complex subunit 7b	COPS7B	0.00137257	-0.673933	0.000884399
Q9Y3C8	Q9Y3C8	Ubiquitin-fold modifier-conjugating enzyme 1	UFC1	0.0248784	-0.6495	0.00130327
P19105;O14950	P19105;O14950	Myosin regulatory light chain 12A;Myosin regulatory light chain 12B	MYL12A;MYL12B	0.0200909	-0.5917	0.00310345
P84101	P84101	Small EDRK-rich factor 2	SERF2	0.0108595	-0.581067	0.00361316
Q9Y5A9	Q9Y5A9	YTH domain-containing family protein 2	YTHDF2	0.0316752	-0.5749	0.00394205
Q9Y376	Q9Y376	Calcium-binding protein 39	CAB39	0.0417418	-0.561833	0.00472898
Q9UH65	Q9UH65	Switch-associated protein 70	SWAP70	0.00972956	-0.5577	0.00500558
Q14653	Q14653	Interferon regulatory factor 3	IRF3	0.0187537	-0.5545	0.00522952
P50749;Q9H2L5	P50749	Ras association domain-containing protein 2	RASSF2	0.0466997	-0.535067	0.00679098
Q12768	Q12768	WASH complex subunit strumpellin	KIAA0196	0.0092512	-0.534367	0.00685421
Q13464	Q13464	Rho-associated protein kinase 1	ROCK1	0.0277099	-0.532067	0.00706562
O43516	O43516	WAS/WASL-interacting protein family member 1	WIPF1	0.0199861	-0.524167	0.00783625
O95684	O95684	FGFR1 oncogene partner	FGFR1OP	0.029223	-0.520833	0.00818299
P28074	P28074	Proteasome subunit beta type-5	PSMB5	0.0457026	-0.511533	0.00922263
Q9Y6E2	Q9Y6E2	Basic leucine zipper and W2 domain-containing protein 2	BZW2	0.0385622	-0.509367	0.00948084
Q02878	Q02878	60S ribosomal protein L6	RPL6	0.0248999	-0.493	0.0116437
Q15007	Q15007	Pre-mRNA-splicing regulator WTAP	WTAP	0.0463012	-0.4612	0.0170912
P07311	P07311	Acylphosphatase-1	ACYP1	0.0433689	-0.4546	0.0184612
Q9H2K8;Q7L7X3	Q9H2K8	Serine/threonine-protein kinase TAO3	TAOK3	0.0186513	-0.450033	0.0194629
P22059	P22059	Oxysterol-binding protein 1	OSBP	0.0491533	-0.449133	0.0196657
Q9NRX2	Q9NRX2	39S ribosomal protein L17, mitochondrial	MRPL17	0.00663743	-0.446333	0.0203081
Q7L1Q6	Q7L1Q6	Basic leucine zipper and W2 domain-containing protein 1	BZW1	0.0321069	-0.437667	0.0224102
Q13188	Q13188	Serine/threonine-protein kinase 3;Serine/threonine-protein kinase 3 36kDa subunit;Serine/threonine-protein kinase 3 20kDa subunit	STK3	0.00652879	-0.4284	0.0248579
Q99996;REV__Q9Y2L6;Q9Y283	Q99996	A-kinase anchor protein 9	AKAP9	0.00273381	-0.4235	0.0262404
P16219	P16219	Short-chain specific acyl-CoA dehydrogenase, mitochondrial	ACADS	0.00817972	-0.418933	0.0275861
Q9Y4R8	Q9Y4R8	Telomere length regulation protein TEL2 homolog	TELO2	0.0434669	-0.417367	0.0280609
Q03426	Q03426	Mevalonate kinase	MVK	0.0418072	-0.4156	0.0286043
O60749	O60749	Sorting nexin-2	SNX2	0.0481933	-0.412133	0.0296962
P13473	P13473	Lysosome-associated membrane glycoprotein 2	LAMP2	0.0307548	-0.4101	0.0303526
Q9P0U1	Q9P0U1	Mitochondrial import receptor subunit TOM7 homolog	TOMM7	0.00728359	-0.406533	0.031533
Q9UI08	Q9UI08	Ena/VASP-like protein	EVL	0.0435016	-0.4027	0.0328437
Q12797	Q12797	Aspartyl/asparaginyl beta-hydroxylase	ASPH	0.0360141	-0.400633	0.0335688
Q9P035	Q9P035	Very-long-chain (3R)-3-hydroxyacyl-CoA dehydratase 3	HACD3	0.0327723	-0.398833	0.0342109
P27348	P27348	14-3-3 protein theta	YWHAQ	0.00098227	-0.398233	0.0344272
O15427	O15427	Monocarboxylate transporter 4	SLC16A3	0.0320298	-0.394367	0.0358482
O43181	O43181	NADH dehydrogenase [ubiquinone] iron-sulfur protein 4, mitochondrial	NDUFS4	0.0141894	-0.384533	0.0396794
Q8WUA2	Q8WUA2	Peptidyl-prolyl cis-trans isomerase-like 4	PPIL4	0.0337169	-0.379467	0.0417798
P40938	P40938	Replication factor C subunit 3	RFC3	0.0228142	-0.378567	0.0421621
P24158	P24158	Myeloblastin	PRTN3	0.0445742	-0.3775	0.0426189
P12955	P12955	Xaa-Pro dipeptidase	PEPD	0.0392065	-0.373367	0.044427
Q9Y3D9	Q9Y3D9	28S ribosomal protein S23, mitochondrial	MRPS23	0.0241069	-0.369433	0.0462044
O75223	O75223	Gamma-glutamylcyclotransferase	GGCT	0.0102614	-0.366567	0.0475355
P21953	P21953	2-oxoisovalerate dehydrogenase subunit beta, mitochondrial	BCKDHB	0.0142827	0.372933	0.0498441
P55008;Q9BQI0	P55008	Allograft inflammatory factor 1	AIF1	0.0121896	0.373	0.0498149
P14854	P14854	Cytochrome c oxidase subunit 6B1	COX6B1	0.0344916	0.375	0.0489471
Q12979	Q12979	Active breakpoint cluster region-related protein	ABR	0.0194285	0.383433	0.0454197
O95926	O95926	Pre-mRNA-splicing factor SYF2	SYF2	0.0197369	0.38865	0.0433421
P08670;P17661;P41219;P07196	P08670	Vimentin	VIM	0.00527567	0.391333	0.0423037
P20290	P20290	Transcription factor BTF3	BTF3	0.00455666	0.392	0.0420489
O14618	O14618	Copper chaperone for superoxide dismutase	CCS	0.00460133	0.394033	0.0412793
Q92544	Q92544	Transmembrane 9 superfamily member 4	TM9SF4	0.00870973	0.3948	0.0409921
O75821	O75821	Eukaryotic translation initiation factor 3 subunit G	EIF3G	0.0293717	0.3959	0.0405828
O00151	O00151	PDZ and LIM domain protein 1	PDLIM1	0.0477826	0.409733	0.0357141
P26599	P26599	Polypyrimidine tract-binding protein 1	PTBP1	0.0451908	0.419267	0.0326457
Q86WC6	Q86WC6	Protein phosphatase 1 regulatory subunit 27	PPP1R27	0.00673406	0.4217	0.0318984
Q99590	Q99590	Protein SCAF11	SCAF11	0.0121119	0.423433	0.0313747
O43818	O43818	U3 small nucleolar RNA-interacting protein 2	RRP9	0.0458736	0.430533	0.0293032
P55795	P55795	Heterogeneous nuclear ribonucleoprotein H2	HNRNPH2	0.00590785	0.4332	0.0285551
Q9BWM7	Q9BWM7	Sideroflexin-3	SFXN3	0.0131961	0.4346	0.0281688
Q9NX62	Q9NX62	Inositol monophosphatase 3	IMPAD1	0.0230663	0.443033	0.0259325
Q9P013	Q9P013	Spliceosome-associated protein CWC15 homolog	CWC15	0.044362	0.446367	0.0250906
O75607	O75607	Nucleoplasmin-3	NPM3	0.0482139	0.4497	0.0242716
O14925;Q5SRD1	O14925;Q5SRD1	Mitochondrial import inner membrane translocase subunit Tim23;Putative mitochondrial import inner membrane translocase subunit Tim23B	TIMM23;TIMM23B	0.0211402	0.4502	0.0241508
Q96PK6	Q96PK6	RNA-binding protein 14	RBM14	0.0481148	0.463233	0.0211737
P31937	P31937	3-hydroxyisobutyrate dehydrogenase, mitochondrial	HIBADH	0.0187298	0.4669	0.0203944
Q99541	Q99541	Perilipin-2	PLIN2	0.00261329	0.469083	0.019942
Q14669	Q14669	E3 ubiquitin-protein ligase TRIP12	TRIP12	0.0123637	0.476633	0.0184426
P54105	P54105	Methylosome subunit pICln	CLNS1A	0.0264852	0.494867	0.0152125
P45880	P45880	Voltage-dependent anion-selective channel protein 2	VDAC2	0.00945343	0.5071	0.0133287
Q9BRA2	Q9BRA2	Thioredoxin domain-containing protein 17	TXNDC17	0.0196395	0.512267	0.0125958
Q13636;Q9UL26	Q13636;Q9UL26	Ras-related protein Rab-31;Ras-related protein Rab-22A	RAB31;RAB22A	0.0280541	0.5146	0.0122763
Q9NYK5	Q9NYK5	39S ribosomal protein L39, mitochondrial	MRPL39	0.0457626	0.5175	0.0118892
Q53HC9	Q53HC9	Protein TSSC1	TSSC1	0.00873621	0.5268	0.0107181
P51003;Q9NRJ5	P51003	Poly(A) polymerase alpha	PAPOLA	0.028873	0.530967	0.0102269
Q15836;P63027	Q15836;P63027	Vesicle-associated membrane protein 3;Vesicle-associated membrane protein 2	VAMP3;VAMP2	0.0227483	0.540167	0.00921132
Q86V81	Q86V81	THO complex subunit 4	ALYREF	0.00277623	0.547233	0.00849229
Q4KMQ2	Q4KMQ2	Anoctamin-6	ANO6	0.0189288	0.5491	0.00831078
Q8N6H7	Q8N6H7	ADP-ribosylation factor GTPase-activating protein 2	ARFGAP2	0.00335034	0.560633	0.00726304
Q9NPD3	Q9NPD3	Exosome complex component RRP41	EXOSC4	0.0243577	0.561633	0.00717794
O14602	O14602	Eukaryotic translation initiation factor 1A, Y-chromosomal	EIF1AY	0.00543931	0.562033	0.00714414
O75165	O75165	DnaJ homolog subfamily C member 13	DNAJC13	0.0414422	0.5657	0.00684084
Q14157	Q14157	Ubiquitin-associated protein 2-like	UBAP2L	0.0206212	0.581167	0.00568303
P12074	P12074	Cytochrome c oxidase subunit 6A1, mitochondrial	COX6A1	0.0433471	0.5846	0.00545094
Q86SX6	Q86SX6	Glutaredoxin-related protein 5, mitochondrial	GLRX5	0.0335926	0.590333	0.00508212
Q9BWJ5	Q9BWJ5	Splicing factor 3B subunit 5	SF3B5	0.0101707	0.5975	0.00465243
Q8NHP8	Q8NHP8	Putative phospholipase B-like 2;Putative phospholipase B-like 2 32 kDa form;Putative phospholipase B-like 2 45 kDa form	PLBD2	0.0156802	0.598167	0.00461415
Q9Y2W2	Q9Y2W2	WW domain-binding protein 11	WBP11	0.0186253	0.6147	0.00375058
P63167	P63167	Dynein light chain 1, cytoplasmic	DYNLL1	0.000497153	0.623	0.00337426
O00193	O00193	Small acidic protein	SMAP	0.0295901	0.643633	0.00258149
P98179	P98179	RNA-binding protein 3	RBM3	0.021483	0.650167	0.0023681
Q9Y5J9	Q9Y5J9	Mitochondrial import inner membrane translocase subunit Tim8 B	TIMM8B	0.0308902	0.6625	0.00200828
O95379	O95379	Tumor necrosis factor alpha-induced protein 8	TNFAIP8	0.0313055	0.6636	0.00197873
Q96HR8	Q96HR8	H/ACA ribonucleoprotein complex non-core subunit NAF1	NAF1	0.0436632	0.676833	0.00165293
Q63HN8	Q63HN8	E3 ubiquitin-protein ligase RNF213	RNF213	0.0394714	0.678033	0.00162595
Q96EL3	Q96EL3	39S ribosomal protein L53, mitochondrial	MRPL53	0.038385	0.682133	0.00153676
Q9NZN8	Q9NZN8	CCR4-NOT transcription complex subunit 2	CNOT2	0.0183906	0.6956	0.00127429
P17535	P17535	Transcription factor jun-D	JUND	0.0253154	0.738967	0.000682866
Q8TCF1	Q8TCF1	AN1-type zinc finger protein 1	ZFAND1	0.014401	0.8942	5.63583e-05
P50402	P50402	Emerin	EMD	0.0279452	0.9256	3.23634e-05
P09382	P09382	Galectin-1	LGALS1	0.00306994	0.947267	2.18539e-05
Q9HAV0	Q9HAV0	Guanine nucleotide-binding protein subunit beta-4	GNB4	0.0177033	0.960733	1.70518e-05
Q9UPT8	Q9UPT8	Zinc finger CCCH domain-containing protein 4	ZC3H4	0.00312713	1.00633	7.19087e-06
Q8NDC0	Q8NDC0	MAPK-interacting and spindle-stabilizing protein-like	MAPK1IP1L	0.00892572	1.44283	2.95481e-10
O75064	O75064	DENN domain-containing protein 4B	DENND4B	0.0234366	1.47457	1.24444e-10

## Sheet: Molm-13 DMSO vs SDS
Protein IDs	Majority protein IDs	Protein names	Gene names	p-value	FC DMSO - SDS	FC Significance
Q9NZF1	Q9NZF1	Placenta-specific gene 8 protein	PLAC8	0.0156	-1.6938	3.59601e-13
Q13488	Q13488	V-type proton ATPase 116 kDa subunit a isoform 3	TCIRG1	0.00145548	-1.59107	9.68303e-12
Q8NF91	Q8NF91	Nesprin-1	SYNE1	0.00665329	-1.32027	2.06772e-08
Q14653	Q14653	Interferon regulatory factor 3	IRF3	0.0130924	-1.02447	1.69128e-05
Q6PJG6	Q6PJG6	BRCA1-associated ATM activator 1	BRAT1	0.035189	-1.0188	1.89105e-05
Q7LDG7	Q7LDG7	RAS guanyl-releasing protein 2	RASGRP2	0.0209719	-1.0155	2.01751e-05
P00488	P00488	Coagulation factor XIII A chain	F13A1	0.00287021	-0.983467	3.74013e-05
P16150	P16150	Leukosialin	SPN	0.0466176	-0.837533	0.000483574
Q13523	Q13523	Serine/threonine-protein kinase PRP4 homolog	PRPF4B	0.0118887	-0.835367	0.000500748
Q7Z434	Q7Z434	Mitochondrial antiviral-signaling protein	MAVS	0.0393504	-0.825067	0.000590388
Q5TBA9	Q5TBA9	Protein furry homolog	FRY	0.0234655	-0.783167	0.00112971
P28074	P28074	Proteasome subunit beta type-5	PSMB5	0.0260182	-0.7382	0.00218398
Q8NEZ2	Q8NEZ2	Vacuolar protein sorting-associated protein 37A	VPS37A	0.0324929	-0.713317	0.00309394
O75122	O75122	CLIP-associating protein 2	CLASP2	0.00347963	-0.7054	0.00344804
Q9Y2S6	Q9Y2S6	Translation machinery-associated protein 7	TMA7	0.0394626	-0.695667	0.00393304
Q9Y6G9	Q9Y6G9	Cytoplasmic dynein 1 light intermediate chain 1	DYNC1LI1	0.038896	-0.691567	0.00415502
Q9Y3C8	Q9Y3C8	Ubiquitin-fold modifier-conjugating enzyme 1	UFC1	0.0211546	-0.691367	0.00416613
P60033	P60033	CD81 antigen	CD81	0.00749686	-0.686367	0.00445264
O15357	O15357	Phosphatidylinositol 3,4,5-trisphosphate 5-phosphatase 2	INPPL1	0.00447371	-0.6632	0.00602278
O14974	O14974	Protein phosphatase 1 regulatory subunit 12A	PPP1R12A	0.0105154	-0.662367	0.00608744
Q5UIP0	Q5UIP0	Telomere-associated protein RIF1	RIF1	0.0249178	-0.65385	0.00678432
Q96HJ5	Q96HJ5	Membrane-spanning 4-domains subfamily A member 3	MS4A3	0.00566949	-0.640467	0.00802215
Q13094	Q13094	Lymphocyte cytosolic protein 2	LCP2	0.016767	-0.629067	0.00922888
Q86TU7	Q86TU7	Histone-lysine N-methyltransferase setd3	SETD3	0.00331733	-0.604367	0.0124001
P06703	P06703	Protein S100-A6	S100A6	0.0370233	-0.6032	0.0125708
Q53H96	Q53H96	Pyrroline-5-carboxylate reductase 3	PYCRL	0.00279929	-0.598167	0.0133307
Q9BT22	Q9BT22	Chitobiosyldiphosphodolichol beta-mannosyltransferase	ALG1	0.0365777	-0.590233	0.0146091
P63218	P63218	Guanine nucleotide-binding protein G(I)/G(S)/G(O) subunit gamma-5	GNG5	0.0302663	-0.588833	0.0148454
Q13574	Q13574	Diacylglycerol kinase zeta	DGKZ	0.0114065	-0.5863	0.0152812
Q9UI08	Q9UI08	Ena/VASP-like protein	EVL	0.0222765	-0.584767	0.0155503
Q8IV48	Q8IV48	3-5 exoribonuclease 1	ERI1	0.0314827	-0.583333	0.0158055
Q9Y4R8	Q9Y4R8	Telomere length regulation protein TEL2 homolog	TELO2	0.0492963	-0.579367	0.0165305
Q8N3C0	Q8N3C0	Activating signal cointegrator 1 complex subunit 3	ASCC3	0.0378633	-0.563733	0.0196716
Q9Y6D6	Q9Y6D6	Brefeldin A-inhibited guanine nucleotide-exchange protein 1	ARFGEF1	0.00223833	-0.56	0.0204926
Q9H2J4	Q9H2J4	Phosducin-like protein 3	PDCL3	0.00239188	-0.558833	0.020755
Q8NHH9	Q8NHH9	Atlastin-2	ATL2	0.0467086	-0.546133	0.0238005
P55957	P55957	BH3-interacting domain death agonist;BH3-interacting domain death agonist p15;BH3-interacting domain death agonist p13;BH3-interacting domain death agonist p11	BID	0.043315	-0.5369	0.0262434
Q70J99	Q70J99	Protein unc-13 homolog D	UNC13D	0.0478461	-0.526033	0.0293835
Q14289	Q14289	Protein-tyrosine kinase 2-beta	PTK2B	0.0119074	-0.497133	0.0392787
Q9NWU2	Q9NWU2	Glucose-induced degradation protein 8 homolog	GID8	0.0354933	-0.492333	0.041159
Q2M389;REV__Q9UNN5;Q8NA03	Q2M389	WASH complex subunit 7	KIAA1033	0.0309714	-0.487067	0.0433054
Q9H2K8;Q7L7X3	Q9H2K8	Serine/threonine-protein kinase TAO3	TAOK3	0.0126462	-0.486133	0.0436951
P27986	P27986	Phosphatidylinositol 3-kinase regulatory subunit alpha	PIK3R1	0.0132519	-0.479467	0.0465612
O15533	O15533	Tapasin	TAPBP	0.0231069	0.2884	0.0439129
Q9P2I0	Q9P2I0	Cleavage and polyadenylation specificity factor subunit 2	CPSF2	0.0201326	0.347267	0.024989
Q92609	Q92609	TBC1 domain family member 5	TBC1D5	0.040294	0.3621	0.0214878
Q53HC9	Q53HC9	Protein TSSC1	TSSC1	0.0444769	0.375267	0.0187364
Q9HCN8	Q9HCN8	Stromal cell-derived factor 2-like protein 1	SDF2L1	0.0366974	0.382667	0.0173261
Q9Y2R5	Q9Y2R5	28S ribosomal protein S17, mitochondrial	MRPS17	0.0175005	0.4005	0.0142949
P61018	P61018	Ras-related protein Rab-4B	RAB4B	0.0308189	0.541533	0.00258977
Q9BWJ5	Q9BWJ5	Splicing factor 3B subunit 5	SF3B5	0.0077033	0.5446	0.00248602
Q9NYK5	Q9NYK5	39S ribosomal protein L39, mitochondrial	MRPL39	0.00842387	0.5656	0.00187084
Q3MHD2	Q3MHD2	Protein LSM12 homolog	LSM12	0.0256268	0.583767	0.00145406
O75909	O75909	Cyclin-K	CCNK	0.0315603	0.637767	0.000664762
P16403	P16403	Histone H1.2	HIST1H1C	0.0443446	0.7386	0.000134639
O14618	O14618	Copper chaperone for superoxide dismutase	CCS	0.0339368	0.888667	8.99033e-06
Q9H1R3	Q9H1R3	Myosin light chain kinase 2, skeletal/cardiac muscle	MYLK2	0.0303645	0.925983	4.31182e-06
O75064	O75064	DENN domain-containing protein 4B	DENND4B	0.0302832	1.02527	5.41068e-07
Q86VS8	Q86VS8	Protein Hook homolog 3	HOOK3	0.00840965	1.02973	4.90799e-07
O75886	O75886	Signal transducing adapter molecule 2	STAM2	0.0311162	1.47213	5.30564e-12

## Sheet: Molm-13 Pellet vs SDS
Protein IDs	Majority protein IDs	Protein names	Gene names	p-value	FC Pellet - SDS	FC Significance
Q8NBK3	Q8NBK3	Sulfatase-modifying factor 1	SUMF1	0.0270553	-2.45785	0
O95149	O95149	Snurportin-1	SNUPN	0.0300528	-1.44093	4.07008e-13
Q8NF91	Q8NF91	Nesprin-1	SYNE1	0.00485664	-1.17313	4.44423e-09
Q9GZY6	Q9GZY6	Linker for activation of T-cells family member 2	LAT2	0.00792659	-1.09993	4.02967e-08
Q9BVJ6;Q5TAP6	Q9BVJ6	U3 small nucleolar RNA-associated protein 14 homolog A	UTP14A	0.0396404	-1.03707	2.38623e-07
P50402	P50402	Emerin	EMD	0.0317365	-1.00297	5.99074e-07
P49716	P49716	CCAAT/enhancer-binding protein delta	CEBPD	0.014114	-1.0027	6.03328e-07
O75122	O75122	CLIP-associating protein 2	CLASP2	0.023126	-0.919767	4.96993e-06
Q9UPT8	Q9UPT8	Zinc finger CCCH domain-containing protein 4	ZC3H4	0.00366588	-0.890233	1.00764e-05
P16150	P16150	Leukosialin	SPN	0.00340746	-0.8869	1.08973e-05
Q8N6H7	Q8N6H7	ADP-ribosylation factor GTPase-activating protein 2	ARFGAP2	0.0120595	-0.854967	2.27359e-05
Q7Z434	Q7Z434	Mitochondrial antiviral-signaling protein	MAVS	0.00768475	-0.8229	4.63103e-05
B7ZBB8	B7ZBB8	Protein phosphatase 1 regulatory subunit 3G	PPP1R3G	0.014546	-0.8176	5.19531e-05
Q9UK76	Q9UK76	Hematological and neurological expressed 1 protein;Hematological and neurological expressed 1 protein, N-terminally processed	HN1	0.00448404	-0.775033	0.000127359
Q7LDG7	Q7LDG7	RAS guanyl-releasing protein 2	RASGRP2	0.0291418	-0.745467	0.000230884
Q8N392	Q8N392	Rho GTPase-activating protein 18	ARHGAP18	0.0296024	-0.7417	0.000248654
P17535	P17535	Transcription factor jun-D	JUND	0.0230601	-0.740167	0.000256247
Q8TEA8	Q8TEA8	D-tyrosyl-tRNA(Tyr) deacylase 1	DTD1	0.0302628	-0.728633	0.000320674
O14976	O14976	Cyclin-G-associated kinase	GAK	0.0342094	-0.728567	0.000321087
Q9UMY4	Q9UMY4	Sorting nexin-12	SNX12	0.0110984	-0.7234	0.000354622
Q99590	Q99590	Protein SCAF11	SCAF11	0.0162005	-0.719867	0.0003794
Q14157	Q14157	Ubiquitin-associated protein 2-like	UBAP2L	0.0326273	-0.701667	0.000534502
O43914	O43914	TYRO protein tyrosine kinase-binding protein	TYROBP	0.000891222	-0.687333	0.000695911
P22732	P22732	Solute carrier family 2, facilitated glucose transporter member 5	SLC2A5	0.0247331	-0.661867	0.00109771
Q96L92	Q96L92	Sorting nexin-27	SNX27	0.00389036	-0.620833	0.00220886
Q96QD8	Q96QD8	Sodium-coupled neutral amino acid transporter 2	SLC38A2	0.0360766	-0.619	0.00227666
P15927	P15927	Replication protein A 32 kDa subunit	RPA2	0.0349022	-0.6026	0.00297237
Q9Y2W2	Q9Y2W2	WW domain-binding protein 11	WBP11	0.0392649	-0.580033	0.00424222
Q9UKY7	Q9UKY7	Protein CDV3 homolog	CDV3	0.0197087	-0.579633	0.00426856
Q5HYK3	Q5HYK3	2-methoxy-6-polyprenyl-1,4-benzoquinol methylase, mitochondrial	COQ5	0.0446934	-0.566233	0.00523968
P54105	P54105	Methylosome subunit pICln	CLNS1A	0.0457304	-0.5548	0.00621877
P27986	P27986	Phosphatidylinositol 3-kinase regulatory subunit alpha	PIK3R1	0.0273524	-0.5393	0.00780343
Q0VD83	Q0VD83	Apolipoprotein B receptor	APOBR	0.0337214	-0.537	0.0080666
P33241	P33241	Lymphocyte-specific protein 1	LSP1	0.0118866	-0.5348	0.00832559
P50748	P50748	Kinetochore-associated protein 1	KNTC1	0.0179777	-0.534533	0.00835748
P18583	P18583	Protein SON	SON	0.00236157	-0.532367	0.00862053
O14602	O14602	Eukaryotic translation initiation factor 1A, Y-chromosomal	EIF1AY	0.0117909	-0.5264	0.00938284
P55327	P55327	Tumor protein D52	TPD52	0.0338929	-0.518333	0.0105068
Q9P253	Q9P253	Vacuolar protein sorting-associated protein 18 homolog	VPS18	0.0148351	-0.513533	0.0112299
Q8NHU0;Q5HYN5;Q5DJT8;P0DMV2;P0DMV1;P0DMV0;P0DMU9;P0DMU8;P0DMU7	Q8NHU0;Q5HYN5;Q5DJT8;P0DMV2;P0DMV1;P0DMV0;P0DMU9;P0DMU8;P0DMU7	Cancer/testis antigen family 45 member A3;Cancer/testis antigen family 45 member A1;Cancer/testis antigen family 45 member A2;Cancer/testis antigen family 45 member A9;Cancer/testis antigen family 45 member A8;Cancer/testis antigen family 45 member A7;Cancer/testis antigen family 45 member A10;Cancer/testis antigen family 45 member A5;Cancer/testis antigen family 45 member A6	CT45A3;CT45A1;CT45A2;CT45A9;CT45A8;CT45A7;CT45A10;CT45A5;CT45A6	0.0138207	-0.506267	0.0124068
Q9UMX0	Q9UMX0	Ubiquilin-1	UBQLN1	0.0233678	-0.505233	0.0125825
O14974	O14974	Protein phosphatase 1 regulatory subunit 12A	PPP1R12A	0.00897572	-0.502533	0.013052
Q6WKZ4;Q7L804	Q6WKZ4	Rab11 family-interacting protein 1	RAB11FIP1	0.0228645	-0.500333	0.0134456
Q5MIZ7	Q5MIZ7	Serine/threonine-protein phosphatase 4 regulatory subunit 3B	SMEK2	0.0105523	-0.4984	0.0137999
O00161	O00161	Synaptosomal-associated protein 23	SNAP23	0.0258509	-0.497067	0.0140489
Q9BPZ3	Q9BPZ3	Polyadenylate-binding protein-interacting protein 2	PAIP2	0.0161534	-0.4874	0.0159728
Q9H7Z7	Q9H7Z7	Prostaglandin E synthase 2;Prostaglandin E synthase 2 truncated form	PTGES2	0.0255376	-0.484967	0.0164912
P10124	P10124	Serglycin	SRGN	0.0225377	-0.482233	0.0170907
Q96M27	Q96M27	Protein PRRC1	PRRC1	0.0120645	-0.4793	0.0177547
Q9NUL3	Q9NUL3	Double-stranded RNA-binding protein Staufen homolog 2	STAU2	0.024854	-0.4741	0.0189859
Q9Y2J2	Q9Y2J2	Band 4.1-like protein 3;Band 4.1-like protein 3, N-terminally processed	EPB41L3	0.0315596	-0.474	0.0190102
Q14653	Q14653	Interferon regulatory factor 3	IRF3	0.0255856	-0.469967	0.0200156
P51003;Q9NRJ5	P51003	Poly(A) polymerase alpha	PAPOLA	0.0102037	-0.465033	0.0213063
P14317	P14317	Hematopoietic lineage cell-specific protein	HCLS1	0.0316873	-0.461367	0.0223106
Q9BV40	Q9BV40	Vesicle-associated membrane protein 8	VAMP8	0.0182589	-0.459067	0.0229607
P13498	P13498	Cytochrome b-245 light chain	CYBA	0.0440166	-0.450633	0.0254827
P24928	P24928	DNA-directed RNA polymerase II subunit RPB1	POLR2A	0.030186	-0.4505	0.0255243
P55265	P55265	Double-stranded RNA-specific adenosine deaminase	ADAR	0.0389917	-0.448433	0.0261774
O15027	O15027	Protein transport protein Sec16A	SEC16A	0.000255809	-0.446367	0.0268445
P02792	P02792	Ferritin light chain	FTL	0.0406117	-0.4386	0.0294794
Q86WJ1	Q86WJ1	Chromodomain-helicase-DNA-binding protein 1-like	CHD1L	0.0222926	-0.436467	0.0302396
Q9Y3C1	Q9Y3C1	Nucleolar protein 16	NOP16	0.0209605	-0.4285	0.0332236
Q96P48	Q96P48	Arf-GAP with Rho-GAP domain, ANK repeat and PH domain-containing protein 1	ARAP1	0.0406399	-0.425833	0.0342751
P42677	P42677	40S ribosomal protein S27	RPS27	0.0273032	-0.4223	0.0357102
Q9NX55	Q9NX55	Huntingtin-interacting protein K	HYPK	0.0244237	-0.422	0.0358343
P48960;Q9UHX3	P48960	CD97 antigen;CD97 antigen subunit alpha;CD97 antigen subunit beta	CD97	0.0133151	-0.415567	0.0385814
Q7Z7N9	Q7Z7N9	Transmembrane protein 179B	TMEM179B	0.0107891	-0.4143	0.039142
Q96ER3	Q96ER3	Protein SAAL1	SAAL1	0.00609876	-0.414	0.0392757
Q13422;Q9UKS7;Q9H2S9	Q13422	DNA-binding protein Ikaros	IKZF1	0.0231468	-0.413067	0.0396942
Q7Z2W4	Q7Z2W4	Zinc finger CCCH-type antiviral protein 1	ZC3HAV1	0.016175	-0.4103	0.040956
O95573	O95573	Long-chain-fatty-acid--CoA ligase 3	ACSL3	0.042324	-0.408733	0.0416848
P61020	P61020	Ras-related protein Rab-5B	RAB5B	0.0129321	-0.404067	0.0439181
O60664	O60664	Perilipin-3	PLIN3	0.0163956	-0.399533	0.0461791
Q15056	Q15056	Eukaryotic translation initiation factor 4H	EIF4H	0.0390805	-0.3973	0.0473268
Q9Y2Z4	Q9Y2Z4	Tyrosine--tRNA ligase, mitochondrial	YARS2	0.00131318	-0.3933	0.0494395
Q9NZL4	Q9NZL4	Hsp70-binding protein 1	HSPBP1	0.00356422	0.1625	0.0495919
Q92882	Q92882	Osteoclast-stimulating factor 1	OSTF1	0.021154	0.1651	0.0478026
Q9BY43	Q9BY43	Charged multivesicular body protein 4a	CHMP4A	0.0208681	0.182767	0.0369732
Q9UPN6	Q9UPN6	Protein SCAF8	SCAF8	0.0479137	0.1846	0.0359746
Q8TDX7;Q9HC98	Q8TDX7;Q9HC98	Serine/threonine-protein kinase Nek7;Serine/threonine-protein kinase Nek6	NEK7;NEK6	0.0227409	0.19	0.0331609
Q9Y5V0	Q9Y5V0	Zinc finger protein 706	ZNF706	0.0358782	0.194	0.0311958
Q9P035	Q9P035	Very-long-chain (3R)-3-hydroxyacyl-CoA dehydratase 3	HACD3	0.0395987	0.2034	0.0269546
P61009	P61009	Signal peptidase complex subunit 3	SPCS3	0.0246599	0.210733	0.0239901
Q8TE73	Q8TE73	Dynein heavy chain 5, axonemal	DNAH5	0.00315546	0.2756	0.0077683
P56545	P56545	C-terminal-binding protein 2	CTBP2	0.0266647	0.294533	0.00540692
P30043	P30043	Flavin reductase (NADPH)	BLVRB	0.0230446	0.299567	0.00489783
Q96FJ2	Q96FJ2	Dynein light chain 2, cytoplasmic	DYNLL2	0.0204682	0.3585	0.00141973
Q9H9Q2	Q9H9Q2	COP9 signalosome complex subunit 7b	COPS7B	0.0145103	0.524367	1.93575e-05
Q9UHI6	Q9UHI6	Probable ATP-dependent RNA helicase DDX20	DDX20	0.0254693	0.790033	1.5559e-09
Q86VS8	Q86VS8	Protein Hook homolog 3	HOOK3	0.0249109	0.798133	1.11028e-09
Q8TC07	Q8TC07	TBC1 domain family member 15	TBC1D15	0.0273967	1.07463	1.88738e-15

## Sheet: THP-1 DMSO vs Pellet
Protein IDs	Majority protein IDs	Protein names	Gene names	p-value	FC DMSO - pellet	FC significance
P36969	P36969	Phospholipid hydroperoxide glutathione peroxidase, mitochondrial	GPX4	0.0244261	-1.3415	1.69587e-05
O00625	O00625	Pirin	PIR	0.0130953	-1.1902	0.00011848
Q13158	Q13158	FAS-associated death domain protein	FADD	0.0228231	-1.15647	0.000177618
Q9NXJ5	Q9NXJ5	Pyroglutamyl-peptidase 1	PGPEP1	0.0424274	-1.037	0.000685744
Q00535	Q00535	Cyclin-dependent-like kinase 5	CDK5	0.0011587	-0.954333	0.00161961
Q9BVM4	Q9BVM4	Gamma-glutamylaminecyclotransferase	GGACT	0.0194468	-0.937233	0.00192
P50238	P50238	Cysteine-rich protein 1	CRIP1	0.0325281	-0.918133	0.00231471
Q9NX58	Q9NX58	Cell growth-regulating nucleolar protein	LYAR	0.00265134	-0.91165	0.00246455
Q9NRV9	Q9NRV9	Heme-binding protein 1	HEBP1	0.0093552	-0.846167	0.0045478
Q03426	Q03426	Mevalonate kinase	MVK	0.0139918	-0.844567	0.0046142
P62942	P62942	Peptidyl-prolyl cis-trans isomerase FKBP1A	FKBP1A	0.0022012	-0.825667	0.00546656
P13716	P13716	Delta-aminolevulinic acid dehydratase	ALAD	0.00126451	-0.799733	0.00686292
Q5MIZ7	Q5MIZ7	Serine/threonine-protein phosphatase 4 regulatory subunit 3B	SMEK2	0.0031785	-0.781267	0.0080408
Q27J81	Q27J81	Inverted formin-2	INF2	0.00483072	-0.760367	0.00958504
Q96A49	Q96A49	Synapse-associated protein 1	SYAP1	0.0044566	-0.711433	0.0142487
Q9Y2S6	Q9Y2S6	Translation machinery-associated protein 7	TMA7	0.00322103	-0.688533	0.0170321
P21291	P21291	Cysteine and glycine-rich protein 1	CSRP1	0.0174155	-0.687167	0.0172119
P30086	P30086	Phosphatidylethanolamine-binding protein 1;Hippocampal cholinergic neurostimulating peptide	PEBP1	0.0222943	-0.6687	0.0198061
O43665	O43665	Regulator of G-protein signaling 10	RGS10	0.0406261	-0.6682	0.0198807
O00757	O00757	Fructose-1,6-bisphosphatase isozyme 2	FBP2	0.0239655	-0.666633	0.0201161
O75794	O75794	Cell division cycle protein 123 homolog	CDC123	0.0251154	-0.6663	0.0201665
P09488;Q03013	P09488;Q03013	Glutathione S-transferase Mu 1;Glutathione S-transferase Mu 4	GSTM1;GSTM4	0.00412301	-0.6621	0.0208105
Q06124	Q06124	Tyrosine-protein phosphatase non-receptor type 11	PTPN11	0.0172912	-0.657767	0.0214931
Q9P1F3	Q9P1F3	Costars family protein ABRACL	ABRACL	0.00965934	-0.6458	0.0234771
Q4V328	Q4V328	GRIP1-associated protein 1	GRIPAP1	0.0490484	-0.640033	0.0244869
P35241	P35241	Radixin	RDX	0.0124917	-0.638933	0.0246836
Q15274	Q15274	Nicotinate-nucleotide pyrophosphorylase [carboxylating]	QPRT	0.0297244	-0.6335	0.0256748
O95163	O95163	Elongator complex protein 1	IKBKAP	0.028353	-0.63345	0.0256841
Q9Y316	Q9Y316	Protein MEMO1	MEMO1	0.0425567	-0.630333	0.0262677
P06753	P06753	Tropomyosin alpha-3 chain	TPM3	0.0169405	-0.618833	0.0285179
O75663	O75663	TIP41-like protein	TIPRL	0.00561336	-0.617567	0.0287753
Q9BXV9	Q9BXV9	Uncharacterized protein C14orf142	C14orf142	0.035676	-0.606033	0.0312087
Q9BUH6	Q9BUH6	Protein PAXX	C9orf142	0.00946454	-0.6047	0.0315007
O95372	O95372	Acyl-protein thioesterase 2	LYPLA2	0.00303004	-0.601167	0.0322854
P50225;P50226;P0DMN0;P0DMM9	P50225;P50226	Sulfotransferase 1A1;Sulfotransferase 1A2	SULT1A1;SULT1A2	0.00851297	-0.591433	0.0345308
Q00722	Q00722	1-phosphatidylinositol 4,5-bisphosphate phosphodiesterase beta-2	PLCB2	0.00411552	-0.590833	0.0346734
P43490	P43490	Nicotinamide phosphoribosyltransferase	NAMPT	0.0130589	-0.585333	0.0360024
P35221	P35221	Catenin alpha-1	CTNNA1	0.0350104	-0.583767	0.0363885
Q9NTX5	Q9NTX5	Ethylmalonyl-CoA decarboxylase	ECHDC1	0.0357576	-0.583033	0.0365704
P68036	P68036	Ubiquitin-conjugating enzyme E2 L3	UBE2L3	0.0297103	-0.576467	0.0382326
P46736	P46736	Lys-63-specific deubiquitinase BRCC36	BRCC3	0.00916247	-0.5761	0.0383271
O75368	O75368	SH3 domain-binding glutamic acid-rich-like protein	SH3BGRL	0.0280557	-0.5629	0.0418617
O95757	O95757	Heat shock 70 kDa protein 4L	HSPA4L	0.0413967	-0.561233	0.0423262
Q9Y5V0	Q9Y5V0	Zinc finger protein 706	ZNF706	0.0394511	-0.550233	0.0454973
P14174	P14174	Macrophage migration inhibitory factor	MIF	0.0287682	-0.541467	0.048159
Q00796	Q00796	Sorbitol dehydrogenase	SORD	0.0273387	-0.54	0.0486162
P41226	P41226	Ubiquitin-like modifier-activating enzyme 7	UBA7	0.00527631	-0.539233	0.0488566
Q9BVP2	Q9BVP2	Guanine nucleotide-binding protein-like 3	GNL3	0.0228462	0.372367	0.0478371
Q71DI3	Q71DI3	Histone H3.2	HIST2H3A	0.00086923	0.373433	0.0473707
Q7Z4R8	Q7Z4R8	UPF0669 protein C6orf120	C6orf120	0.0104484	0.38	0.0445792
O95983	O95983	Methyl-CpG-binding domain protein 3	MBD3	0.0360406	0.384533	0.0427306
P15848	P15848	Arylsulfatase B	ARSB	0.0343601	0.390867	0.0402523
P14854	P14854	Cytochrome c oxidase subunit 6B1	COX6B1	0.0112359	0.3919	0.0398593
Q8TC12	Q8TC12	Retinol dehydrogenase 11	RDH11	0.00335807	0.392067	0.0397962
O95169	O95169	NADH dehydrogenase [ubiquinone] 1 beta subcomplex subunit 8, mitochondrial	NDUFB8	0.0442366	0.4082	0.0340617
Q16629	Q16629	Serine/arginine-rich splicing factor 7	SRSF7	0.0288322	0.4141	0.0321421
Q9Y4P3	Q9Y4P3	Transducin beta-like protein 2	TBL2	0.0206622	0.420833	0.0300614
Q96PK6	Q96PK6	RNA-binding protein 14	RBM14	0.0150368	0.429233	0.0276235
Q9GZY6	Q9GZY6	Linker for activation of T-cells family member 2	LAT2	0.0203162	0.432033	0.0268485
O15121	O15121	Sphingolipid delta(4)-desaturase DES1	DEGS1	0.0171171	0.439267	0.0249298
Q5T8P6	Q5T8P6	RNA-binding protein 26	RBM26	0.00951701	0.4454	0.0233943
P49715	P49715	CCAAT/enhancer-binding protein alpha	CEBPA	0.00956826	0.445733	0.0233132
Q96GM8	Q96GM8	Target of EGR1 protein 1	TOE1	0.0417837	0.4478	0.0228155
P10606	P10606	Cytochrome c oxidase subunit 5B, mitochondrial	COX5B	0.0331644	0.453733	0.0214362
Q9NRX5	Q9NRX5	Serine incorporator 1	SERINC1	0.0329267	0.482367	0.0157303
O95197	O95197	Reticulon-3	RTN3	0.00998365	0.487067	0.0149308
Q99848	Q99848	Probable rRNA-processing protein EBP2	EBNA1BP2	0.0300886	0.491667	0.0141824
Q8WWQ0	Q8WWQ0	PH-interacting protein	PHIP	0.0172754	0.4968	0.0133857
P10412;Q02539;P22492	P10412	Histone H1.4	HIST1H1E	0.0374408	0.5193	0.0103328
Q9H4G4	Q9H4G4	Golgi-associated plant pathogenesis-related protein 1	GLIPR2	0.0249069	0.523933	0.00978558
Q9BRT6	Q9BRT6	Protein LLP homolog	LLPH	0.0496269	0.526467	0.00949725
P62805	P62805	Histone H4	HIST1H4A	0.0211677	0.528033	0.00932268
Q03518	Q03518	Antigen peptide transporter 1	TAP1	0.0434276	0.5306	0.00904274
O95104	O95104	Splicing factor, arginine/serine-rich 15	SCAF4	0.0055692	0.548167	0.00731691
Q96A26	Q96A26	Protein FAM162A	FAM162A	0.00963051	0.563833	0.00602986
O75717	O75717	WD repeat and HMG-box DNA-binding protein 1	WDHD1	0.0476692	0.592433	0.0041884
Q7Z6P3	Q7Z6P3	Ras-related protein Rab-44	RAB44	0.00243283	0.648967	0.00195239
P16402	P16402	Histone H1.3	HIST1H1D	0.0350074	0.6686	0.0014778
Q5QJE6	Q5QJE6	Deoxynucleotidyltransferase terminal-interacting protein 2	DNTTIP2	0.00190353	0.682567	0.00120708
Q93077;Q7L7L0;P04908	Q93077;Q7L7L0;P04908	Histone H2A type 1-C;Histone H2A type 3;Histone H2A type 1-B/E	HIST1H2AC;HIST3H2A;HIST1H2AB	0.0259871	0.697533	0.000967968
Q8N201	Q8N201	Integrator complex subunit 1	INTS1	0.0231334	0.699967	0.000933484
P62857	P62857	40S ribosomal protein S28	RPS28	0.025183	0.711567	0.000784087
P55081	P55081	Microfibrillar-associated protein 1	MFAP1	0.0455127	0.7953	0.000207034
Q01196	Q01196	Runt-related transcription factor 1	RUNX1	0.00416355	0.802267	0.000184253
P02656	P02656	Apolipoprotein C-III	APOC3	0.0402904	0.9284	1.91252e-05
Q5HYK3	Q5HYK3	2-methoxy-6-polyprenyl-1,4-benzoquinol methylase, mitochondrial	COQ5	0.0276438	0.930667	1.83129e-05
P04114	P04114	Apolipoprotein B-100;Apolipoprotein B-48	APOB	0.000900263	1.0008	4.56064e-06

## Sheet: THP-1 DMSO vs SDS
Protein IDs	Majority protein IDs	Protein names	Gene names	p-value	FC DMSO - SDS	FC significance
Q13395	Q13395	Probable methyltransferase TARBP1	TARBP1	0.00229896	-1.3264	3.9909e-05
P22681;Q13191	P22681	E3 ubiquitin-protein ligase CBL	CBL	0.0266775	-1.27363	7.77571e-05
P35241	P35241	Radixin	RDX	0.00533587	-1.23213	0.000129085
O00625	O00625	Pirin	PIR	0.0136217	-1.1931	0.00020501
P50238	P50238	Cysteine-rich protein 1	CRIP1	0.0469698	-1.17367	0.000256789
Q9BVM4	Q9BVM4	Gamma-glutamylaminecyclotransferase	GGACT	0.00576475	-1.0912	0.000643058
Q6ZS81	Q6ZS81	WD repeat- and FYVE domain-containing protein 4	WDFY4	0.0422906	-1.0717	0.000791888
O00244	O00244	Copper transport protein ATOX1	ATOX1	0.00106456	-1.0185	0.00137362
Q16719	Q16719	Kynureninase	KYNU	0.00910097	-0.9743	0.00212974
O15357	O15357	Phosphatidylinositol 3,4,5-trisphosphate 5-phosphatase 2	INPPL1	0.0360955	-0.955733	0.00254741
P13164;Q01629;Q01628	P13164;Q01629;Q01628	Interferon-induced transmembrane protein 1;Interferon-induced transmembrane protein 2;Interferon-induced transmembrane protein 3	IFITM1;IFITM2;IFITM3	0.0438471	-0.932117	0.00318512
Q15555	Q15555	Microtubule-associated protein RP/EB family member 2	MAPRE2	0.0332116	-0.922767	0.00347498
Q9BPZ3	Q9BPZ3	Polyadenylate-binding protein-interacting protein 2	PAIP2	0.00630893	-0.9009	0.00424735
Q9BXV9	Q9BXV9	Uncharacterized protein C14orf142	C14orf142	0.0493462	-0.885533	0.00487854
O75663	O75663	TIP41-like protein	TIPRL	0.0222086	-0.870633	0.00556904
P62942	P62942	Peptidyl-prolyl cis-trans isomerase FKBP1A	FKBP1A	0.00727892	-0.868967	0.00565144
P42226	P42226	Signal transducer and activator of transcription 6	STAT6	0.0136119	-0.867833	0.00570808
Q9P1F3	Q9P1F3	Costars family protein ABRACL	ABRACL	0.000751564	-0.855867	0.00633767
Q9Y6A5	Q9Y6A5	Transforming acidic coiled-coil-containing protein 3	TACC3	0.0294787	-0.847633	0.00680581
Q9H9A6	Q9H9A6	Leucine-rich repeat-containing protein 40	LRRC40	0.00264517	-0.822333	0.00844093
Q9Y2S6	Q9Y2S6	Translation machinery-associated protein 7	TMA7	0.0118293	-0.766367	0.0133271
Q9GZT9;Q9H6Z9	Q9GZT9	Egl nine homolog 1	EGLN1	0.0289751	-0.762933	0.0136938
P46976	P46976	Glycogenin-1	GYG1	0.0304822	-0.731117	0.0175262
Q9H2J4	Q9H2J4	Phosducin-like protein 3	PDCL3	0.0402569	-0.726367	0.0181704
Q9H8S9;Q7L9L4	Q9H8S9;Q7L9L4	MOB kinase activator 1A;MOB kinase activator 1B	MOB1A;MOB1B	0.0134964	-0.7146	0.0198537
O00757	O00757	Fructose-1,6-bisphosphatase isozyme 2	FBP2	0.0139058	-0.714033	0.0199381
Q9Y2X7	Q9Y2X7	ARF GTPase-activating protein GIT1	GIT1	0.0363871	-0.7115	0.0203187
P27361	P27361	Mitogen-activated protein kinase 3	MAPK3	0.0206523	-0.7066	0.0210723
Q14764	Q14764	Major vault protein	MVP	0.0342027	-0.6997	0.0221736
Q03701	Q03701	CCAAT/enhancer-binding protein zeta	CEBPZ	0.0284964	-0.6957	0.022834
Q9Y237	Q9Y237	Peptidyl-prolyl cis-trans isomerase NIMA-interacting 4	PIN4	0.0227852	-0.695233	0.0229121
Q05209	Q05209	Tyrosine-protein phosphatase non-receptor type 12	PTPN12	0.00196543	-0.695067	0.0229401
Q6XQN6	Q6XQN6	Nicotinate phosphoribosyltransferase	NAPRT	0.00217006	-0.693067	0.0232778
P14174	P14174	Macrophage migration inhibitory factor	MIF	7.48203e-05	-0.692467	0.0233799
Q9Y316	Q9Y316	Protein MEMO1	MEMO1	0.0220687	-0.6667	0.0281344
P09488;Q03013	P09488;Q03013	Glutathione S-transferase Mu 1;Glutathione S-transferase Mu 4	GSTM1;GSTM4	0.0468191	-0.657267	0.0300654
P04818	P04818	Thymidylate synthase	TYMS	0.00579043	-0.656833	0.0301566
P30086	P30086	Phosphatidylethanolamine-binding protein 1;Hippocampal cholinergic neurostimulating peptide	PEBP1	0.0169759	-0.651633	0.03127
Q4V328	Q4V328	GRIP1-associated protein 1	GRIPAP1	0.0388794	-0.646	0.0325142
Q08752	Q08752	Peptidyl-prolyl cis-trans isomerase D	PPID	0.0114897	-0.645633	0.0325966
O75368	O75368	SH3 domain-binding glutamic acid-rich-like protein	SH3BGRL	0.0427698	-0.6428	0.033239
Q13094	Q13094	Lymphocyte cytosolic protein 2	LCP2	0.0495481	-0.6367	0.0346576
P42574	P42574	Caspase-3;Caspase-3 subunit p17;Caspase-3 subunit p12	CASP3	0.0344568	-0.6362	0.034776
Q00688	Q00688	Peptidyl-prolyl cis-trans isomerase FKBP3	FKBP3	0.00337017	-0.634933	0.0350776
P29762	P29762	Cellular retinoic acid-binding protein 1	CRABP1	0.0175201	-0.629567	0.0363791
P35270	P35270	Sepiapterin reductase	SPR	0.0231618	-0.624267	0.0377029
P61088	P61088	Ubiquitin-conjugating enzyme E2 N	UBE2N	0.0483188	-0.6238	0.0378214
Q96IU4	Q96IU4	Alpha/beta hydrolase domain-containing protein 14B	ABHD14B	0.0313828	-0.6163	0.0397666
P68036	P68036	Ubiquitin-conjugating enzyme E2 L3	UBE2L3	0.010304	-0.613867	0.040415
Q14019	Q14019	Coactosin-like protein	COTL1	0.00427033	-0.610133	0.0414263
Q14012;Q8IU85	Q14012	Calcium/calmodulin-dependent protein kinase type 1	CAMK1	0.0208966	-0.609933	0.0414811
O75832	O75832	26S proteasome non-ATPase regulatory subunit 10	PSMD10	0.00906749	-0.605533	0.0427006
Q9NR31	Q9NR31	GTP-binding protein SAR1a	SAR1A	0.00448058	-0.5974	0.045031
P50395	P50395	Rab GDP dissociation inhibitor beta	GDI2	0.0179201	-0.597033	0.0451384
P19971	P19971	Thymidine phosphorylase	TYMP	0.012504	-0.596367	0.0453343
P06753	P06753	Tropomyosin alpha-3 chain	TPM3	0.016857	-0.595067	0.0457182
Q8WW33	Q8WW33	Gametocyte-specific factor 1	GTSF1	0.0102758	-0.5936	0.0461544
P21291	P21291	Cysteine and glycine-rich protein 1	CSRP1	0.048775	-0.587567	0.0479841
Q9UBW5	Q9UBW5	Bridging integrator 2	BIN2	0.0359247	-0.585433	0.0486448
P42167	P42167	Lamina-associated polypeptide 2, isoforms beta/gamma;Thymopoietin;Thymopentin	TMPO	0.00117954	0.363433	0.0494229
P26885	P26885	Peptidyl-prolyl cis-trans isomerase FKBP2	FKBP2	0.0275421	0.364833	0.0488519
O95571	O95571	Persulfide dioxygenase ETHE1, mitochondrial	ETHE1	0.0460495	0.365733	0.0484876
Q7Z4R8	Q7Z4R8	UPF0669 protein C6orf120	C6orf120	0.0304116	0.368433	0.0474078
Q9GZY8	Q9GZY8	Mitochondrial fission factor	MFF	0.0257723	0.380567	0.042791
P10415	P10415	Apoptosis regulator Bcl-2	BCL2	0.0183866	0.3836	0.0416954
Q9Y383;Q9NQ29	Q9Y383	Putative RNA-binding protein Luc7-like 2	LUC7L2	0.0405447	0.399733	0.0362445
Q9NUQ2	Q9NUQ2	1-acyl-sn-glycerol-3-phosphate acyltransferase epsilon	AGPAT5	0.0384445	0.4033	0.0351218
Q6PL18;Q9ULI0	Q6PL18	ATPase family AAA domain-containing protein 2	ATAD2	0.0159264	0.4186	0.0306249
O75439	O75439	Mitochondrial-processing peptidase subunit beta	PMPCB	0.0493167	0.419033	0.0305048
Q92609	Q92609	TBC1 domain family member 5	TBC1D5	0.0260416	0.4204	0.0301287
P10606	P10606	Cytochrome c oxidase subunit 5B, mitochondrial	COX5B	0.0475783	0.4293	0.0277721
Q9H6R4	Q9H6R4	Nucleolar protein 6	NOL6	0.0471135	0.429733	0.0276614
Q9NWH9	Q9NWH9	SAFB-like transcription modulator	SLTM	0.0170617	0.437533	0.0257309
P49585;Q9Y5K3	P49585;Q9Y5K3	Choline-phosphate cytidylyltransferase A;Choline-phosphate cytidylyltransferase B	PCYT1A;PCYT1B	0.00448641	0.442733	0.0245075
Q71DI3	Q71DI3	Histone H3.2	HIST2H3A	0.00529868	0.444133	0.0241866
Q6NZY4	Q6NZY4	Zinc finger CCHC domain-containing protein 8	ZCCHC8	0.0367292	0.4491	0.0230766
Q8WXI4	Q8WXI4	Acyl-coenzyme A thioesterase 11	ACOT11	0.0285409	0.4549	0.0218348
Q99590	Q99590	Protein SCAF11	SCAF11	0.0383386	0.479033	0.0172568
P62805	P62805	Histone H4	HIST1H4A	0.0339476	0.486533	0.0160127
O95197	O95197	Reticulon-3	RTN3	0.00184466	0.493867	0.0148713
P10412;Q02539;P22492	P10412	Histone H1.4	HIST1H1E	0.0479006	0.499467	0.0140476
Q9Y2P8	Q9Y2P8	RNA 3-terminal phosphate cyclase-like protein	RCL1	0.0117989	0.500633	0.013881
Q86SX6	Q86SX6	Glutaredoxin-related protein 5, mitochondrial	GLRX5	0.00780748	0.510967	0.0124784
Q8N4C6	Q8N4C6	Ninein	NIN	0.0335748	0.52075	0.0112654
O14656	O14656	Torsin-1A	TOR1A	0.00954001	0.527167	0.0105266
P56182	P56182	Ribosomal RNA processing protein 1 homolog A	RRP1	0.0250303	0.5686	0.00669596
Q9Y5J7	Q9Y5J7	Mitochondrial import inner membrane translocase subunit Tim9	TIMM9	0.0126342	0.5732	0.00635812
P49916	P49916	DNA ligase 3	LIG3	0.00938268	0.575567	0.00619025
Q9Y2R9	Q9Y2R9	28S ribosomal protein S7, mitochondrial	MRPS7	0.00486778	0.586033	0.00549401
Q9P015	Q9P015	39S ribosomal protein L15, mitochondrial	MRPL15	0.0357835	0.611133	0.00409993
Q5HYK3	Q5HYK3	2-methoxy-6-polyprenyl-1,4-benzoquinol methylase, mitochondrial	COQ5	0.0284807	0.688167	0.00157543
Q9UER7	Q9UER7	Death domain-associated protein 6	DAXX	0.0368998	0.690167	0.00153498
Q13636;Q9UL26	Q13636;Q9UL26	Ras-related protein Rab-31;Ras-related protein Rab-22A	RAB31;RAB22A	0.0186319	0.729	0.000915488
P16402	P16402	Histone H1.3	HIST1H1D	0.0229316	0.830867	0.000211872
Q9H0N0	Q9H0N0	Ras-related protein Rab-6C	RAB6C	0.00696883	0.831633	0.000209426
Q93077;Q7L7L0;P04908	Q93077;Q7L7L0;P04908	Histone H2A type 1-C;Histone H2A type 3;Histone H2A type 1-B/E	HIST1H2AC;HIST3H2A;HIST1H2AB	0.0400894	0.832367	0.000207112
Q14964	Q14964	Ras-related protein Rab-39A	RAB39A	0.03342	0.8408	0.000182158
O75165	O75165	DnaJ homolog subfamily C member 13	DNAJC13	0.000690003	0.844267	0.00017274
Q7Z5P9	Q7Z5P9	Mucin-19	MUC19	0.00226082	0.8531	0.00015076
O43823	O43823	A-kinase anchor protein 8	AKAP8	0.0450834	0.857967	0.000139798
P62861	P62861	40S ribosomal protein S30	FAU	0.0371429	1.3888	4.15383e-09
Q9UHI6	Q9UHI6	Probable ATP-dependent RNA helicase DDX20	DDX20	0.021954	1.4008	3.11967e-09
Q9H1E3	Q9H1E3	Nuclear ubiquitous casein and cyclin-dependent kinase substrate 1	NUCKS1	0.0298555	1.4914	3.33951e-10
Q14807	Q14807	Kinesin-like protein KIF22	KIF22	0.0439955	1.52533	1.39897e-10
Q8TC07	Q8TC07	TBC1 domain family member 15	TBC1D15	0.0497295	1.78133	1.09912e-13
P02753	P02753	Retinol-binding protein 4;Plasma retinol-binding protein(1-182);Plasma retinol-binding protein(1-181);Plasma retinol-binding protein(1-179);Plasma retinol-binding protein(1-176)	RBP4	0.0149275	2.2155	0

## Sheet: THP-1 Pellet vs SDS
Protein IDs	Majority protein IDs	Protein names	Gene names	p-value	FC Pellet - SDS	FC significance
P14209	P14209	CD99 antigen	CD99	0.00248834	-1.36323	0
O96011	O96011	Peroxisomal membrane protein 11B	PEX11B	0.0321246	-0.9656	3.38263e-11
P22681;Q13191	P22681	E3 ubiquitin-protein ligase CBL	CBL	0.0353346	-0.904433	5.41306e-10
O15357	O15357	Phosphatidylinositol 3,4,5-trisphosphate 5-phosphatase 2	INPPL1	0.0228186	-0.844667	6.83363e-09
Q15555	Q15555	Microtubule-associated protein RP/EB family member 2	MAPRE2	0.0239044	-0.726333	6.25203e-07
P62328	P62328	Thymosin beta-4;Hematopoietic system regulatory peptide	TMSB4X	0.0180735	-0.667033	4.67835e-06
Q9GZY6	Q9GZY6	Linker for activation of T-cells family member 2	LAT2	0.00935384	-0.6415	1.05731e-05
Q9GZU8	Q9GZU8	Protein FAM192A	FAM192A	0.0147463	-0.617933	2.18375e-05
P20810	P20810	Calpastatin	CAST	0.0456407	-0.6162	2.30103e-05
P35241	P35241	Radixin	RDX	0.0406007	-0.5932	4.54578e-05
P42226	P42226	Signal transducer and activator of transcription 6	STAT6	0.0368996	-0.587233	5.40202e-05
P14859;Q9UKI9;P09086	P14859;Q9UKI9;P09086	POU domain, class 2, transcription factor 1;POU domain, class 2, transcription factor 3;POU domain, class 2, transcription factor 2	POU2F1;POU2F3;POU2F2	0.00750503	-0.53665	0.000218244
O43708	O43708	Maleylacetoacetate isomerase	GSTZ1	0.0280058	-0.515367	0.000379002
P22033	P22033	Methylmalonyl-CoA mutase, mitochondrial	MUT	0.00221159	-0.498967	0.000571659
Q9UK76	Q9UK76	Hematological and neurological expressed 1 protein;Hematological and neurological expressed 1 protein, N-terminally processed	HN1	0.0105647	-0.4976	0.000591246
Q00765	Q00765	Receptor expression-enhancing protein 5	REEP5	0.0192498	-0.497167	0.000597585
O95406	O95406	Protein cornichon homolog 1	CNIH1	0.0233806	-0.491033	0.000694302
P24941;Q00526	P24941	Cyclin-dependent kinase 2	CDK2	0.0499199	-0.4686	0.00118425
P16150	P16150	Leukosialin	SPN	0.00816938	-0.468067	0.00119904
Q9BZE9	Q9BZE9	Tether containing UBX domain for GLUT4	ASPSCR1	0.0074969	-0.459367	0.00146547
Q9UM54	Q9UM54	Unconventional myosin-VI	MYO6	0.00136638	-0.423633	0.00322244
Q07866;Q9H0B6	Q07866	Kinesin light chain 1	KLC1	0.00354763	-0.414067	0.00394033
Q9H3K2	Q9H3K2	Growth hormone-inducible transmembrane protein	GHITM	0.0221967	-0.4127	0.00405382
Q9BY42	Q9BY42	Protein RTF2 homolog	RTFDC1	0.037956	-0.4073	0.00453139
Q9NZL4	Q9NZL4	Hsp70-binding protein 1	HSPBP1	0.00395741	-0.405133	0.00473671
P63313	P63313	Thymosin beta-10	TMSB10	0.0424673	-0.402633	0.00498391
Q8TBQ9	Q8TBQ9	Protein kish-A	TMEM167A	0.00917649	-0.376233	0.00838377
P19367;Q2TB90	P19367	Hexokinase-1	HK1	0.0150345	-0.364733	0.0104136
Q9H4G4	Q9H4G4	Golgi-associated plant pathogenesis-related protein 1	GLIPR2	0.0466719	-0.3433	0.0153569
P05091	P05091	Aldehyde dehydrogenase, mitochondrial	ALDH2	0.0290656	-0.333067	0.0183547
Q96A26	Q96A26	Protein FAM162A	FAM162A	0.0208995	-0.325633	0.020833
Q8NFV4	Q8NFV4	Alpha/beta hydrolase domain-containing protein 11	ABHD11	0.038706	-0.3202	0.0228188
P41567	P41567	Eukaryotic translation initiation factor 1	EIF1	0.00242263	-0.317833	0.0237324
Q9Y5A9	Q9Y5A9	YTH domain-containing family protein 2	YTHDF2	0.0388764	-0.317167	0.0239952
Q01105;P0DME0	Q01105;P0DME0	Protein SET;Protein SETSIP	SET;SETSIP	0.0151869	-0.3146	0.0250301
Q8N4V1	Q8N4V1	Membrane magnesium transporter 1	MMGT1	0.0390335	-0.30535	0.0290749
Q9Y606	Q9Y606	tRNA pseudouridine synthase A, mitochondrial	PUS1	0.0374216	-0.303933	0.0297399
Q15738	Q15738	Sterol-4-alpha-carboxylate 3-dehydrogenase, decarboxylating	NSDHL	0.0436918	-0.301567	0.030879
P49715	P49715	CCAAT/enhancer-binding protein alpha	CEBPA	0.0257477	-0.290967	0.0364323
O15321	O15321	Transmembrane 9 superfamily member 1	TM9SF1	0.0227876	-0.2821	0.0416827
P49716	P49716	CCAAT/enhancer-binding protein delta	CEBPD	0.0185753	-0.278233	0.0441567
O95352	O95352	Ubiquitin-like modifier-activating enzyme ATG7	ATG7	0.00424526	-0.275933	0.0456836
Q9UJS0	Q9UJS0	Calcium-binding mitochondrial carrier protein Aralar2	SLC25A13	0.0272922	-0.271433	0.0487936
Q9UHR5	Q9UHR5	SAP30-binding protein	SAP30BP	0.0101859	0.208	0.0487438
P16220	P16220	Cyclic AMP-responsive element-binding protein 1	CREB1	0.0295272	0.211133	0.0466244
Q92905	Q92905	COP9 signalosome complex subunit 5	COPS5	0.0342046	0.2177	0.0424226
Q9UJY5	Q9UJY5	ADP-ribosylation factor-binding protein GGA1	GGA1	0.0344787	0.237433	0.0316077
Q9H936;Q9H1K4	Q9H936;Q9H1K4	Mitochondrial glutamate carrier 1;Mitochondrial glutamate carrier 2	SLC25A22;SLC25A18	0.0207173	0.237933	0.0313664
Q5H9R7	Q5H9R7	Serine/threonine-protein phosphatase 6 regulatory subunit 3	PPP6R3	0.0467696	0.261333	0.0216661
Q99590	Q99590	Protein SCAF11	SCAF11	0.0483986	0.269433	0.0189619
Q96GA3	Q96GA3	Protein LTV1 homolog	LTV1	0.0408438	0.270533	0.0186179
Q9BV38	Q9BV38	WD repeat-containing protein 18	WDR18	0.00796883	0.290733	0.0131828
Q92552	Q92552	28S ribosomal protein S27, mitochondrial	MRPS27	0.0371986	0.2933	0.0126017
P56556	P56556	NADH dehydrogenase [ubiquinone] 1 alpha subcomplex subunit 6	NDUFA6	0.00869461	0.299933	0.0112017
P55008;Q9BQI0	P55008	Allograft inflammatory factor 1	AIF1	0.0265816	0.312533	0.00891094
O95926	O95926	Pre-mRNA-splicing factor SYF2	SYF2	0.0384167	0.3625	0.00336721
Q9BV68	Q9BV68	E3 ubiquitin-protein ligase RNF126	RNF126	0.0382635	0.3832	0.00218102
Q9BYC8	Q9BYC8	39S ribosomal protein L32, mitochondrial	MRPL32	0.00464848	0.4031	0.00141192
Q13574	Q13574	Diacylglycerol kinase zeta	DGKZ	0.028207	0.4776	0.000238075
P62861	P62861	40S ribosomal protein S30	FAU	0.0459386	0.656033	1.24214e-06
Q96A49	Q96A49	Synapse-associated protein 1	SYAP1	0.00253145	0.704867	2.3023e-07
P12109	P12109	Collagen alpha-1(VI) chain	COL6A1	0.00361087	0.811	4.07958e-09
P02656	P02656	Apolipoprotein C-III	APOC3	0.0328252	1.0282	2.16493e-13
P02753	P02753	Retinol-binding protein 4;Plasma retinol-binding protein(1-182);Plasma retinol-binding protein(1-181);Plasma retinol-binding protein(1-179);Plasma retinol-binding protein(1-176)	RBP4	0.0366748	1.10563	3.88578e-15
Q86VS8	Q86VS8	Protein Hook homolog 3	HOOK3	0.015503	1.19067	0
Q8TC07	Q8TC07	TBC1 domain family member 15	TBC1D15	0.0236282	1.27093	0
