# Supplementary material for: Preservation Method and Phosphate Buffered Saline Washing Affect the Acute Myeloid Leukemia Proteome
Source: Int J Mol Sci. 2018 Jan 19;19(1):296. doi: 10.3390/ijms19010296 (PMC5796241; doi:10.3390/ijms19010296)
Supplement: Supplementary file 1 [file ijms-19-00296-s001.zip › Table S5.xlsx]

## Sheet: Higher DMSOvspellet
Nucleosome
Nucleosome assembly
Negative regulation of transcription from RNA polymerase II promoter
Extracellular region
Integral component of membrane

## Sheet: Higher DMSOvsSDS
Nucleosome assembly
Nucleosome
Double-stranded DNA binding
Protein heterodimerization activity
Histone binding
Nuclear body
Nucleolus
Mitochondrion
GTP binding
Apoptotic process

## Sheet: Higher pelletvsDMSO
Cell junction
Cytosol
Identical protein binding
Cytoplasm
Extracellular exosome
Cell proliferation

## Sheet: Higher SDSvsDMSO
Peptidyl-prolyl cis-trans isomerase activity
Secretory granule lumen
SH3 domain binding
Cytoskeleton
Enzyme binding
Ficolin-1-rich granule lumen
Cell proliferation
Cytosol
Fc-epsilon receptor signaling pathway
Cytoplasm
